# Supplementary material for: Lens differentiation is controlled by the balance between PDGF and FGF signaling
Source: PLoS Biol. 2019 Feb 4;17(2):e3000133. doi: 10.1371/journal.pbio.3000133 (PMC6375662; doi:10.1371/journal.pbio.3000133)
Supplement: S1 Data — (XLSX) [file pbio.3000133.s003.xlsx]

## Sheet: Fig.1E TUNEL
The percentage of TUNEL+ cells in the lens epithelium
	control	Le-Cre;Pdgfra f/f
	0	0.2
	0	0.0943396
	0.0121951	0.142857

## Sheet: Fig. 1F size
The relative lens size compared to the control
	control	Le-Cre;Pdgfra f/f
	1.11058	0.793349
	0.971233	0.655054
	0.932172	0.672473
	0.986012	0.6218

## Sheet: Fig. 2D pAKT
The relative pAKT fluorescence intensity (normalized to the control lens)
	control	Le-Cre;Pdgfra f/f	Le-Cre;Pdgfra f/dPI3K
	1	0.254668	0.248165
	0.796831	0.133908	0.299569
	0.793627	0.24474	0.216573

## Sheet: Fig. 2E pERK
The relative pERK fluorescence intensity (normalized to the control lens)
	control	Le-Cre;Pdgfra f/f	Le-Cre;Pdgfra f/dPI3K
	1	1.02825	0.827726
	0.946396	0.824408	0.93714
	1.19049	0.906504	0.887668

## Sheet: Fig. 2F Ki67
The percentage of Ki67+ cells relative to the DAPI+ cells in the lens epithelium
	control	Le-Cre;Pdgfra f/f	Le-Cre;Pdgfra f/dPI3K
	0.841176	0.705263	0.63
	0.75	0.63	0.6875
	0.8	0.6	0.616667

## Sheet: Fig. 2G AP ratio
Anterior/posterior ratio
	control	Le-Cre;Pdgfra f/f	Le-Cre;Pdgfra f/dPI3K
	1.01855	0.823633	0.515524
	1.01232	0.62315	0.771393
	0.967909	0.658746	0.596667
	1.02822	0.679367	0.587724
	1.05746	0.609386	0.612003
			0.665788

## Sheet: Fig. 3E pAKT
The relative pAKT fluorescence intensity (normalized to the control lens)
	control	p85 CKO	p85/Pten CKO
	1.06883	0.118373	1.56421
	1.08227	0.0312843	1.41202
	0.848903	0.0388939	1.39511

## Sheet: Fig. 3F pERK
The relative pERK fluorescence intensity (normalized to the control lens)
	control	p85 CKO	p85/Pten CKO
	0.9861	1.07837	0.978318
	1.12786	1.00055	1.04836
	0.886045	0.791548	0.730403

## Sheet: Fig. 3G Ki67
The percentage of Ki67+ cells relative to the DAPI+ cells in the lens epithelium
	control	p85 CKO	p85/Pten CKO
	0.833333	0.6	0.871429
	0.878571	0.577778	0.741667
	0.75625	0.522222

## Sheet: Fig.4D TUNEL
The percentage of TUNEL+ cells in the lens epithelium
	control	p85 CKO	p85;Bax/Bak cKO	p85;Pten cKO
	0	0.181818	0.015625	0.3
	0.0365854	0.3	0.0188679	0.366667
	0.0519481	0.2	0	0.271429
		0.488372

[truncated: 11 more sheets: Fig.4H BrdU, Fig. 4L Foxe3, Fig. 4P AP ratio, Fig. 5B Hes1 expression, Fig. 5C Hes1 expression, Fig. 5F NICD degradation, Fig. 6B AP ratio, Fig. 6C lens size, Fig. 7D Jag1, Fig. 7E AP ratio, Fig. S2 NICD]
